# Supplementary material for: Development and Analytical Evaluation of a Point-of-Care Electrochemical Biosensor for Rapid and Accurate SARS-CoV-2 Detection
Source: Sensors (Basel). 2023 Sep 20;23(18):8000. doi: 10.3390/s23188000 (PMC10534802; doi:10.3390/s23188000)
Supplement: Supplementary file 1 [file sensors-23-08000-s001.zip]

Archive with 1 entries (1 files):
- sensors-2592479-supplementary.pdf
